# Supplementary material for: Human Cytomegalovirus DNA Quantification and Gene Expression in Gliomas of Different Grades
Source: PLoS One. 2016 Jul 26;11(7):e0159604. doi: 10.1371/journal.pone.0159604 (PMC4961403; doi:10.1371/journal.pone.0159604)
Supplement: S1 Table — (XLSX) [file pone.0159604.s001.xlsx]

## Sheet: CNS tumors
Reference	Technique	Ab/probe/viral region	Tumor sample source	Blood samples tested	Study region	Study region	HCMV positivity	Tumor viral load	Blood viral load	HCMV serum status
Coobs et al, 2002	IHC	Anti IE1, anti pp65, anti p52/76kD	Paraffin-embedded sections	No	USA	USA	IHC (IE1): GBM 100% (22/22), AO III 100% (1/1), AST II (4/4), NTB 0% (0/5), other malignancies 0% (0/18)	ND	ND	ND
							IHC (pp65): GBM 100% (8/8); AST II 100% (2/2), NTB 0% ( 0/1)
							IHC (p52/76kD): GBM 100% (8/8); AST II 100% (2/2)
	ISH	Early gene mRNA, total viral genome DNA					ISH (Immediately early gene RNA probe): GBM 100% (8/8); AST II 100% (2/2), NTB 0% (0/4), other malignancies 0% (0/10)
							ISH (total DNA genome probe): GBM 100% (4/4); AST II 100% (2/2), NTB 0% (0/4)
	Nested PCR	UL55					Nested PCR (UL55) : GBM 77.7% (7/9)
Lau et al, 2005	IHC	Cocktail (anti 76KDa early protein and p52 early protein) and anti pp65	Paraffin-embedded sections	No	USA	USA	IHC (pp65): GlBM 0% (0/8), anaplastic AST 0% (0/6), diffuse AST 0% (0/3), ODG 0% (0/2), ependymona 0% (0/3), NTB 0% (0/4)	ND	ND	ND
							IHC (Coktail): GBM 0% (0/8), anaplastic AST 0% (0/6), diffuse AST 0% (0/3), ODG 0% (0/2), ependymona 0% (0/3), NTB 0% (0/4)
	ISH	Early gene messenger RNA, pp65 DNA and pp150 DNA					ISH (CMV DNA): GBM 0% (0/8), anaplastic AST 0% (0/6), difuse AST 0% (0/3), ODG 0% (0/2), ependymona 0% (0/4), NTB 0% (0/4)
							ISH (CMV RNA): GBM 0% (0/8), anaplastic AST 0% (0/6), difuse AST 0% (0/3), ODG 0% (0/2), ependymona 0% (0/4), NTB 0% (0/4)
	Nested PCR	UL55					Nested PCR (pp65): GBM0% (0/8), anaplastic AST 0% (0/6), difuse AST 0% (0/3), ODG 0% (0/2), ependymona 0% (0/4), NTB 0% (0/4)
Sabatier et al, 2005	IHC	Anti IE1					IHC (IE1): GBM 11.1% (9/81), ependymonas 0% (0/15) , oligodendrogliomas 0% (0/20)	ND	ND	ND
	ISH	CMV DNA (20% of viral genome)					ISH (CMV DNA) : GBM 77.7% (7/9)
			Paraffin-embedded sections/ frozen tissue	No	France	France
Poltermann et al, 2006	IHC	Anti IE, anti pp65, anti early antigen (EA)	Paraffin-embedded sections/ frozen tissue	Yes	Germany	Germany	IHC (pp65): GBM 0% (0/22), Gliosarcoma IV 0% (0/1), Anaplastic ODG III 0% (0/4), AST II and III 0% (0/2), Diffuse AST 0% (0/3), ODGII 0% (0/1), Glioma (not specified) 0% (0/5), other malignancies 0% (0/35)	ND	ND	IgM: 0% (0/72)
							IHC (IE): GBM 0% (0/22), Gliosarcoma IV 0% (0/1), Anaplastic ODG III 0% (0/4), AST II and III 0% (0/2), Diffuse AST 0% (0/3), ODG II 0% (0/1), Glioma (not specified) 0% (0/5), other malignancies 0% (0/35)			IgG: 88,8% (64/72)
							IHC (EA): GBM 0% (0/22), Gliosarcoma IV 0% (0/1), Anaplastic ODG III 0% (0/4), AST II and III 0% (0/2), Diffuse AST 0% (0/3), ODG II 0% (0/1), Glioma (not specified) 0% (0/5), other malignancies 0% (0/35)
							Fresh cultures IHC( pp65): Gliomas 0% (0/2), other malignancies 0% (0/2)
	Nested PCR	UL123 and UL55					Tumor Nested PCR (UL55): GBM 0% (0/23), Gliosarcoma IV 0% (0/1), Anaplastic ODG III 0% (0/4), AST II and III 0% (0/3), Diffuse AST 0% (0/3), ODG II 0% (0/2), Glioma (not specified) 0% (0/5), other malignancies 0% (0/37)
							Tumor Nested PCR (IE1): GBM 0% (0/23), Gliosarcoma IV 0% (0/1), Anaplastic ODG III 0% (0/4), AST II and III 0% (0/3), Diffuse AST 0% (0/3), ODG II 0% (0/2), Glioma (not specified) 0% (0/5), other malignancies 0% (0/37)
							Blood Nested PCR (UL55): GBM 0% (0/22), Gliosarcoma IV 0% (0/1), Anaplastic ODG III 0% (0/2), AST II and III 0% (0/2), Diffuse AST 0% (0/3), ODG II 0% (0/1), Glioma (not specified) 0% (0/4), other malignancies 0% (0/37)
							Blood Nested PCR (IE1): GBM 0% (0/22), Gliosarcoma IV 0% (0/1), Anaplastic ODG III 0% (0/2), AST II and III 0% (0/2), Diffuse AST 0% (0/3), ODG II 0% (0/1), Glioma (not specified) 0% (0/4), other malignancies 0% (0/37)
							Blood Nested PCR (UL55): GBM 0% (0/22), Gliosarcoma IV 0% (0/1), Anaplastic ODG III 0% (0/2), AST II and III 0% (0/2), Diffuse AST 0% (0/3), ODG II 0% (0/1), Glioma (not specified) 0% (0/4),
Scheurer et al, 2008	IHC	Anti IE1	Paraffin-embedded sections	No	USA	USA	IHC (IE1): GBM 100% (21/21) , anaplastic gliomas 75% (9/12), low-grade gliomas 82% (14/17)	ND	ND	ND
	ISH	CMV DNA cocktail probe					ISH (CMV DNA): GBM 100% (21/21) , anaplastic gliomas 75% (9/12), low-grade gliomas 82% (14/17)
Mitchell et al, 2008	IHC	Anti IE1-72 ,anti pp65, anti gB, anti pp28	Paraffin-embedded sections, fresh samples	Yes	USA	USA	paraffin sections IHC (IE1-72): GBM 93% (42/45)	ND	ND	ND
							paraffin sections IHC (pp65): GBM 91% (30/33)
							Fresh cultures IHC (IE1): GBM 100% (4/4)
							Fresh cultures IHC (pp65): GBM 100% (12/12)
	ISH	Total viral genome DNA, Cocktail of six overlapping 40-mer IE1 antisense DNA probes					paraffin sections ISH (IE1): GBM 100% (16/16)
							paraffin sections ISH (cocktail): GBM 100% (16/16)
	qPCR	UL55 /IE1					paraffin PCR (gB): GBM 62% (21/34)
							paraffin PCR (IE1): GBM 24% (8/34)
							fresh cultures PCR (gB) GBM 70.6% (13/17)
							fresh culturesPCR (IE1):GBM 53% (9/17)
							Blood PCR (gB): GBM 80% (16/20)
Lucas et al, 2010	IHC	Anti IE1 , anti pp65	Paraffin-embedded sections	No	USA	USA	IHC (pp65): GBM 51% (25/49), AST I and IV 0% (0/6)	ND	ND	ND
							IHC (IE1): GBM 16% (8/49), AST I and IV 0% (0/6)
					SWEDEN (EUROPE)		IHC (pp65, IE1) : NTB 0% (0/5)
Slinger et al, 2010	IHC	Anti IEA, anti US28	Paraffin-embedded sections	No		Sweden	IHC (IEA, US28): GBM 95% (20/21)	ND	ND	ND
Soroceanu et al, 2011	IHC	Anti US28	Paraffin-embedded sections, fresh samples	No	USA	USA	IHC (US28): GBM 65% (22 /35)	ND	ND	ND
	RT-PCR	US28 , HCMV UL56					RT-PCR (US28): GBM 53% (18 /35)
Ranganathan et al, 2011	conventional PCR	UL1, UL17, UL18, UL19, UL36, UL44, UL55, UL69, UL82, UL96, UL97, U98, UL111A, UL122, UL144, US2, US28, IE1	Paraffin-embedded sections, frozen tissues	No	USA	USA	Paraffin-embedded sections cPCR:GBM 55% HCMV positive	ND	ND	ND
							Paraffin-embedded sections cPCR: non-GBM brain tumors (meningiomas, Schwannomas, ODGs) 42% HCMV positive
							Paraffin-embedded sections cPCR: NTB 34% HCMV positive
							Fresh samples cPCR: GBM 70% HCMV positive
Lehrer et al, 2011	RT-PCR	Late mRNA gene	No	Yes	USA	USA	Blood samples RT-PCR (Late mRNA gene ) : GBM 0% (0/5)	ND	ND	ND
	Peripheral Blood Culture						Blood samples Blood Culture : GBM 0% (0/5)
Rahbar et al, 2012	IHC	Anti-HCMV-IEA (reacts with an immediate early non-structural antigen of 68-72 kDa), HCMV late antigen (LA, reacts with a late protein of 47-55 kD)	Paraffin-embedded sections	No	SWEDEN (EUROPE)	Sweden	IHC (IEA): GBM 99% (79/80)
							IHC (LA): GBM 95% (76/80)
	ISH	Total viral genome DNA probe					ISH (CMV DNA probe): GBM 85% (6/7)
	0
Bhattacharjje et al, 2012	Nested PCR	1.3-kbp region of the major immediate- early promoter	Frozen samples	No	USA	USA	Nested PCR (major immediate- early promoter): Gliomas 94% (16/17)	Ranging from ~365 to 10^6 copies/500 ng of total DNA	ND	ND
	qRT-PCR	UL123					qRT-PCR (UL123): Gliomas 100% (6/6)
	Immunoblot	Anti pp65 (pUL83), anti IE1-72 (pUL123), anti gB (anti-HCMV gB 27-156)					Immunoblot (IE1): Gliomas 75% (9/12)
							Immunoblot (IE2): Gliomas 0% (0/12)
							Immunoblot (pp65): Gliomas 75% (9/12)
							Immunoblot (gB 55): Gliomas 100% (3/3)
							Sanger (UL83): Gliomas 94% (7/17)
	NGS	Seventy-one sets of overlapping primers were designed to generate amplicons ranging in size from 500 bp to 2.6 kbp to amplify 81,244 bp of the viral genome covering the RL region, the US region, and a part of the UL region					NGS: Gliomas 100% (1/1)
	PCR	UL83 (400bp DNA product of the tegument protein pp65)	Frozen samples	No	BRAZIL (LATIN AMERICA)	Brazil	PCR (UL83): AST I 43% (3/7), AST II 33% (8/24), AST III 35% (6/17), GBM 33% (6/18), Ependymoma 40% (2/5), ODG 50% (1/2), Oligoastrocytoma 0% (0/1) and mixed 100% (1/1).	ND	ND	ND
Fonseca et al, 2012
dos Santos et al, 2014	qRT-PCR	UL83 (pp65)	Fresh samples	Yes		Brazil	Tumor samples qRT-PCR (UL83): GBM 95% (21/22)	Average of 1 infected cell in 33 cells	Average 1.3 x 10^5 copies/ml	ND
							Blood samples qRT-PCR (UL83): 45% (9/20)
	hemi-Nested PCR	UL55 (gB)					Tumor samples Nested PCR (UL55): GBM 91% (20/22)
							Blood samples Nested PCR (UL55): 55% (11/20)
					BRAZIL (LATIN AMERICA)
	RT-PCR	UL82 (pp71)	Fresh samples	No	USA	USA	RT-PCR (UL82): GBM 66% (10/15)	ND	ND	IgG: 75% (6/8)
							RT-PCR (UL82): NTB 0% (0/3)			IgM:25% (2/8)
							RT-PCR (UL82): Low grade AST 50% (1/2)
	Western Blot	pp71					Western blot (pp71): GBM 70% (7/10),
	IFA	pp71					IFA (pp71): Primary stem cell 100% (1/1)
Matlaf et al, 2013
Yamashita et al, 2014	IHC	Anti IE1/2 , pp28, pp65 and UL44	Paraffin-embedded sections, frozen samples	No	JAPAN (ASIA)	Japan	Fresh samples IHC (IE1/2) : GBM 0% (0/10)	ND	ND	ND
							Fresh samples IHC (pp28) : GBM 0% (0/10)
							Fresh samples IHC (pp65) : GBM 0% (0/10)
							Fresh samples IHC (UL44) : GBM 0% (0/10)
	ISH	HCMV DNA					Fresh samples ISH (HCMV BAC DNA ): GBM 0% (0/10)
	qRT-PCR	UL55, UL123					qRT-PCR (UL55): 0% (0/58)
							qRT-PCR (UL123): 0% (0/58)
Rahbar et al, 2013	IHC	Anti HCMV-IEA (reacts with an immediate early non-structural antigen of 68–72 kDa), and anti late antigen (LA, reacts with a late protein of 47–55 kDa)	Paraffin-embedded sections, fresh samples	No	SWEDEN (EUROPE)	Swenden	IHC (IE): GBM 99% (74/75)	ND	ND	ND
							IHC (LA): Glioblastoma Multiforme 93% (70/75)
	ISH	Total viral genome DNA probe					ISH (CMV DNA probe): GBM 100% (19/19)
	PCR	Major IE gene (MIE)					Primary cultures PCR (MIE): GBM 100% (5/5)
Tang et al, 2014	RNA seq	all viral genome	dTCGA CGHub repository	ND		ND	0% (0/34)	ND	ND	ND
Tang et al, 2013	RNA seq	all viral genome	dTCGA CGHub repository	ND		ND	no HCMV detected	ND	ND	ND
Ding et al, 2014	IHC	Anti IE1-72 and anti pp65	Paraffin-embedded sections	Yes	CHINA (ASIA)	China	IHC (IE1-72): AST II 77.3% (17/22); AST III 69.2% (18/26) , GBM 84.2% (16/19) , NTB 0% (0/6)
							IHC(pp65): AST II 59.1% (13/22), AST III 61.5% (16/26), GBM 78.9% (15/19), NTB 0% (0/6).
	Nested PCR	UL55					Tumor Samples Nested PCR (UL55): AST II 40.9% (9/22), AST III 53.8% (14/26), GBM 63.1% (12/19), NTB 0% (0/6)
							Blood samples Nested PCR (UL55): AST II 27.3% (6/22), AST III 26.9% (7/26). GBM 36.8% ( 7/19 ), NTB 0% (0/6)
Cimino et al, 2014	NGS		Paraffin-embedded sections	No		USA	NGS: High grade gliomas 0% (0/21)	ND	ND
					USA
Baumgarten et al, 2014	IHC	Anti DNA-binding p52 HCMV protein (early antigen), anti HCMV immediate-early antigen (IEA) and anti pp65	Paraffin-embedded sections	No		Germany	IHC ( IE): Neuroblastoma 0% (0/12), Meduloblastoma 0% (0/20), GBM 1% (1/91)	ND	ND	IgM/IgG: 43 of 67 (64%) GBM HCMV positive patients
							IHC (EA): Neuroblastoma 0% (0/12), Meduloblastoma 0% (0/20), GBM 1% (1/91)
							IHC ( pp65): Neuroblastoma 0% (0/12), Meduloblastoma 0% (0/20), GBM 1% (1/91)
	qRT-PCR	UL83					qRT-PCR (UL83): Neuroblastoma 0% (0/12), GBM 0% (0/10)
Mohammad et al, 2014	qRT-PCR	miRNA: hcmv-miR-UL112-3p (miR-UL112-3p)	0	Yes	SWEDEN (EUROPE)	Swenden	qRT-PCR ( hcmv-miR-UL112-3p): GBM 25% (5/20) , Rheumatoid Arthritis 5% (1/20), NTB 10% (2/20)	ND	Mean copy number 4/10 ng of total RNA	IgG: 65% (13/20) GBM HCMV positive patients
										IgM: 15% (1/20) GBM HCMV positive patients
Libard et al, 2014	IHC	CMV #8 (pp65 2 and 6 C-terminus of pp65)	Paraffin-embedded sections	No	FINLAND and SWEDEN	Finland and Swenden	From Finland IHC (pp65): ODG II 100% (36/36), ODG III 90% (9/10)	ND	ND	ND
							From Swenden IHC (pp65): ODG II 92% (11/12), ODG III 50% (1/2), AST II 80% (33/41), AST III 89% (16/18), GBM 90% (61/68), Oligoastrocytoma II 95% (20/21), Oligoastrocytoma III 100% (11/11),
Bianchi et al, 2015	IFA	IE1 and late antigen (LA)	Paraffin-embedded sections, frozen samples	Yes	BELGIUM	Belgium	IFA (IE1): GBM 70% (30/43), ODG 57% (8/14), Meningioma 85% (17/20), Pilocytic astrocytoma 0% ( 0/2), Diffuse AST 0% (0/4), Anaplastic AST 0% (0/3)	ND	ND	47% (20/41) GBM HCMV positive patients
							IFA (LA): GBM 50% (1/2), ODG 50% (1/2), Meningioma 50% (1/2).			50% (5/10) ODG HCMV positive patients
										70% (14/20) Meningioma HCMV positive patients
	IHC	Anti IE1					IHC (IE1): GBM 33,3% (2/6)
	Nested PCR	UL55					Nested PCR (UL55): GBM 50% (17/34), ODG 38% (5/13), Meningioma 46% (6/13), ependymoma 0 % (0/5)
	qPCR	UL55					qPCR (UL55) peripheral blood: 0% (0/8)
Hashida et al, 2015	qRT-PCR	UL123, UL55	Paraffin-embedded sections, frozen samples	No		Japan	qPCR (UL123): GBM0% (0/39)	ND	ND	ND
							qPCR (UL55): GBM 0% (0/39)
	IHC	Anti IE1-72, anti pp65 and anti Late (LA)	Paraffin-embedded sections	No		Iraq	IHC (IE1-72): GBM 91.67% (33/36), Anaplastic AST 85.71 % (12/14)	ND	ND	IgG: 84% Glioma Patients
					IRAQ		IHC (pp65): GBM 77.78% (28/36), Anaplastic AST 71.42% (10/14)
							IHC (Late antigen): GBM 72.22% (26/36), Anaplastic AST 64.28% (9/14)
	Nested PCR	UL123 promoter					Nested PCR (promoter of UL123) GBM 100% (10/10)
Shamran et al, 2015
	qPCR	UL123, UL55	Fresh samples	Yes	ISRAEL (WESTERN ASIA)	Israel	Blood samples qPCR (UL123): GBM 0% (0/19)	ND	ND	IgM: 0% (0/18) GBM HCMV positive patients
							Blood samples qPCR (UL55): GBM 0% (0/19)			IgG: 83,3% (15/18) GBM HCMV positive patients
							Tumor samples qPCR (UL123):GBM 0% (0/19)			IgM: 5,5% (1/18) NTB patients
							Tumor samples qPCR (UL55): GBM 0% (0/19)			IgG: 94,4% (17/18) NTb patients
							Blood samples qPCR (UL123): NTB 0% (0/19)
							Blood samples qPCR (UL55): NTB 0% (0/19)
							Tumor samples qPCR (UL123): NTB 0% (0/7)
Priel et al, 2015							Tumor samples qPCR (UL55): NTB 0% (0/7)
	IHC	pp65	Fresh samples	no		USA	IHC (pp65): 50% (12/24)	no	no	no
	IHC	IE1-72					IHC (IE1-72): 58.3 % (14/24)
Wakefield et al, 2015	ISH	CMV specific cocktail					ISH (CMV cocktail): 81% (13/16)
	qRT-PCR						qRT-PCR: 0% (0/27)	ND	ND	HCMV IgM: 20 patients with CNS tumors
	IHC	anti-HCMV antibody (DDG9 (76kDa) /CCH2 (43kDa) immediate early, early gene	Fresh samples	no		Italy	IHC (anti-76kDa/anti 43kDa protein): 0% (0/27)			HCMV IgG: 7 patients with CNS tumors
Sardi et al, 2015
Huang et al, 2015	IHC	Mouse anti-human HCMV IE2-86 monoclonal antibody	Paraffin-embedded sections	no		China	IHC (IE2 -86): GBM 100% (25/25) (25 high intensity)	ND	ND	ND
							IHC (IE2 -86): anaplastic glioma 100% (16/16) (15 high intensity, 1 low intensity)
							IHC (IE2 -86):low grade glioma 100% (19/19) (3 high intensity, 16 low intensity)
							IHC (IE2 -86): NTB 100% (9/9) (9 low intensity)
Taha et al, 2016	IHC	IE/EA (CCH2/DDG9)	Paraffin-embedded sections	no		Saudi Arabia	IHC (IE/EA): GBM 0% (0/29)	ND	ND	ND
							IHC (IE/EA): anaplastic astrocytoma 0% (0/3)
	qPCR	not described					qPCR : GBM 0% (0/29)
							qPCR : anaplastic astrocytoma 0% (0/3)

## Sheet: Other
14. Lucas KG, Bao L, Bruggeman R, Dunham K, Specht C (2011)
The detection of CMV pp65 and IE1 in glioblastoma multiforme.
J Neurooncol 103:231–238
15. Forslund O et al (2014) Regarding human cytomegalovirus in
neuroblastoma. Cancer Med 3(4):1038–1040
16. Baryawno et al (2011) Detection of human cytomegalovirus in
medulloblastomas reveals a potential therapeutic target. J Clin
Investig 121(10):4043–4055
17. Rahbar A et al (2013) Human cytomegalovirus infection levels in
glioblastoma multiforme are of prognostic value for survival.
J Clin Virol 57:36–42
Ghazi A et al (2012) Generation of polyclonal CMV-specific T
cells for the adoptive immunotherapy of glioblastoma. J Immunother
35:159–168
Melnick M, Sedghizadeh PP, Allen CM, Jaskoll T (2012) Human cytomegalovirus
and mucoepidermoid carcinoma of salivary glands: Cell-specific
localization of active viral and oncogenic signaling proteins is confirmatory of
a causal relationship. Experimental and Molecular Pathology 92: 118–125
Zafiropoulos A, Tsentelierou E, Billiri K, Spandidos DA (2003) Human herpes
viruses in non-melanoma skin cancers. Cancer Lett 198: 77–81.
Samanta M, Harkins L, Klemm K, Britt WJ, Cobbs CS (2003) High prevalence
of human cytomegalovirus in prostatic intraepithelial neoplasia and prostatic
carcinoma. J Urol 170: 998–1002.
Harkins L, Volk AL, Samanta M, Mikolaenko I, Britt WJ, et al. (2002) Specific
localisation of human cytomegalovirus nucleic acids and proteins in human
colorectal cancer. Lancet 360: 1557–1563.
14. Baryawno N, Rahbar A, Wolmer-Solberg N, Taher C, Odeberg J, et al. (2011)
Detection of human cytomegalovirus in medulloblastomas reveals a potential
therapeutic target. The Journal of Clinical Investigation 121: 4043–4055.
Price RL, Bingmer K, Harkins L, Iwenofu OH, Kwon C-H, et al. (2012)
Cytomegalovirus infection leads to pleomorphic rhabdomyosarcomas in
Trp53+/2 mice. Cancer Research.
9. Harkins L, Volk AL, Samanta M, Mikolaenko I, Britt WJ, Bland KI, et al. Specific
localisation of human cytomegalovirus nucleic acids and proteins in human
colorectal cancer. Lancet 2002;360(9345):1557–63.
10. Harkins LE, Matlaf LA, Soroceanu L, Klemm K, Britt WJ, Wang W, et al. Detection
of human cytomegalovirus in normal and neoplastic breast epithelium.
Herpesviridae 2010;1(1):8.
Melnick M, Sedghizadeh PP, Allen CM, Jaskoll T. Human cytomegalovirus and
mucoepidermoid carcinoma of salivary glands: cell-specific localization of
active viral and oncogenic signaling proteins is confirmatory of a causal relationship.
Exp Mol Pathol 2012;92(1):118–25.
4. Zafiropoulos A, Tsentelierou E, Billiri K, Spandidos DA (2003) Human herpes
viruses in non-melanoma skin cancers. Cancer Lett 198: 77–81.
5. Sehic D, Forslund O, Sanden E, Mengelbier LH, Karlsson J, et al. (2013)
Absence of Epstein-Barr and cytomegalovirus infection in neuroblastoma cells
by standard detection methodologies. Pediatr Blood Cancer 60: E91–93.
6. Wolmer-Solberg N, Baryawno N, Rahbar A, Fuchs D, Odeberg J, et al. (2013)
Frequent detection of human cytomegalovirus in
7. Baryawno N, Rahbar A, Wolmer-Solberg N, Taher C, Odeberg J, et al. (2011)
Detection of human cytomegalovirus in medulloblastomas reveals a potential
therapeutic target. J Clin Invest 121: 4043–4055.
